# Supplementary material for: Sustainable Antibacterial and Antiviral High-Performance Copper-Coated Filter Produced via Ion Beam Treatment
Source: Polymers (Basel). 2022 Mar 2;14(5):1007. doi: 10.3390/polym14051007 (PMC8914895; doi:10.3390/polym14051007)
Supplement: Supplementary file 1 [file polymers-14-01007-s001.zip]

Archive with 1 entries (1 files):
- polymers-1600226-supplementary.pdf
